# Supplementary material for: Shifts in Dissolved Organic Matter and Microbial Communities Under Continuous Cropping of Aralia continentalis Kitag.: A Comparative Study of 2-, 6-, and 12-Year Durations
Source: Biology (Basel). 2025 Dec 6;14(12):1750. doi: 10.3390/biology14121750 (PMC12730357; doi:10.3390/biology14121750)
Supplement: Supplementary file 1 [file biology-14-01750-s001.zip]

Archive with 1 entries (1 files):
- biology-3981945-supplementary.pdf
